# Supplementary material for: Effect of citrus-based products on urine profile: A systematic review and meta-analysis
Source: F1000Res. 2017 Mar 6;6:220. [Version 1] doi: 10.12688/f1000research.10976.1 (PMC5428529; doi:10.12688/f1000research.10976.1)
Supplement: Characteristics of studies included for urine pH [file f1000research-6-11834-s0000.tgz]

Archive with 1 entries (1 files):
- 63763ca8-7eca-42dd-82e2-bc30ac8d9762_Dataset_1._Characteristics_of_studies_included_for_urine_pH.csv
