# Supplementary material for: Effect of citrus-based products on urine profile: A systematic review and meta-analysis
Source: F1000Res. 2017 Mar 6;6:220. [Version 1] doi: 10.12688/f1000research.10976.1 (PMC5428529; doi:10.12688/f1000research.10976.1)
Supplement: Characteristics of studies included for urine pH [file f1000research-6-11834-s0000.tgz › 63763ca8-7eca-42dd-82e2-bc30ac8d9762_Dataset_1._Characteristics_of_studies_included_for_urine_pH.csv]

Study Author	Year	Type of Study	Risk of Bias Assessment							Intervention	n	Mean/Mean Difference	Standard Deviation	Control	n	Mean/Mean Difference	Standard Deviation
			Random Sequence Generation	Allocation Concealment	Blinding of Participants and Personnel	Blinding of Outcome Assessment	Incomplete Outcome Data	Selective Reporting	Other Bias
Aras et al	2008	Randomized controlled trial	?	?	-	?	?	+	-	Lemon juice (4.2 gr citrate)	10	6	0.3	Water 3 L/day	10	5.8	0.3
Goldfarb et al	2001	Controlled before-after study	-	-	-	?	+	+	+	Grapefruit juice	10	6.47	0.42	Tap water 240 ml, 3 times a day	10	6.28	0.25
Honow et al	2003	Controlled before-after study	-	-	-	?	?	+	+	Orange juice 0.5 L	3	6.32	0.21	Mineral water	3	6.29	0.17
										Orange juice 1 L	3	6.42	0.17	Mineral water	3	6.29	0.17
										Grapefruit juice 0.5 L	3	6.42	0.14	Mineral water	3	6.08	0.16
										Grapefruit juice 1 L	3	6.66	0.14	Mineral water	3	6.08	0.16
Koff et al	2007	Crossover study	+	-	-	+	+	+	-	Lemon juice (4.5 gr citrate)	21	5.63	0.47	Fluid except lemonade or citrus drink	21	5.51	0.4
Sumonok et al	2011	Crossover study	+	?	?	+	-	+	-	Sunkist orange soda (3 cans)	12	6.21	0.18	Water 1.06 L/day	12	6.29	0.18
Trinchieri et al	2002	Crossover study	?	?	?	?	?	+	+	Grapefruit juice (1.4 gr citrate)	7	5.8	0.3	Water	7	5.9	0.4
