# Supplementary material for: Effect of citrus-based products on urine profile: A systematic review and meta-analysis
Source: F1000Res. 2017 Mar 6;6:220. [Version 1] doi: 10.12688/f1000research.10976.1 (PMC5428529; doi:10.12688/f1000research.10976.1)
Supplement: Characteristics of studies included for urinary citrate [file f1000research-6-11834-s0001.tgz]

Archive with 1 entries (1 files):
- e0884898-0302-4dfe-be89-45e0fc81025b_Dataset_2._Characteristics_of_studies_included_for_urinary_citrate.csv
