# Supplementary material for: Effect of citrus-based products on urine profile: A systematic review and meta-analysis
Source: F1000Res. 2017 Mar 6;6:220. [Version 1] doi: 10.12688/f1000research.10976.1 (PMC5428529; doi:10.12688/f1000research.10976.1)
Supplement: Characteristics of studies included for urine volume [file f1000research-6-11834-s0002.tgz › 564cc7d5-b544-4baf-a4c3-2ac32ee6ae02_Dataset_3._Characteristics_of_studies_included_for_urine_volume.csv]

Study Author	Year	Type of Study	Risk of Bias Assessment							Intervention	n	Mean/Mean Difference	Standard Deviation	Control	n	Mean/Mean Difference	Standard Deviation
			Random Sequence Generation	Allocation Concealment	Blinding of Participants and Personnel	Blinding of Outcome Assessment	Incomplete Outcome Data	Selective Reporting	Other Bias
Aras et al	2008	Randomized controlled trial	?	?	-	?	?	+	-	Lemon juice (4.2 gr citrate)	10	2.014	0.944	Water 3 L/day	10	2.188	0.688
Goldfarb et al	2001	Controlled before-after study	-	-	-	?	+	+	+	Grapefruit juice	10	1.6	0.8	Tap water 240 ml, 3 times a day	10	1.7	1
Honow et al	2003	Controlled before-after study	-	-	-	?	?	+	+	Orange juice 0.5 L	3	2.633	0.19	Mineral water	3	2.767	0.275
										Orange juice 1 L	3	2.716	0.095	Mineral water	3	2.767	0.275
										Grapefruit juice 0.5 L	3	2.638	0.192	Mineral water	3	2.805	0.126
										Grapefruit juice 1 L	3	2.606	0.195	Mineral water	3	2.805	0.126
Koff et al	2007	Crossover study	+	-	-	+	+	+	-	Lemon juice (4.5 gr citrate)	21	1.9	0.7	Fluid except lemonade or citrus drink	21	1.8	0.6
Odvina	2006	Crossover study	+	?	+	?	-	+	+	Lemonade (2.3 gr citrate)	14	2.61	0.31	Distilled water 400 ml	14	2.55	0.54
										Orange juice (2.3 gr citrate)	14	2.51	0.35	Distilled water 400 ml	14	2.55	0.54
Seltzer et al	1996	Controlled before-after study	-	-	-	?	-	+	-	Lemonade	12	2.7	2.5	Fluid maintaining 2 L urine	12	2.9	2.4
Sumonok et al	2011	Crossover study	+	?	?	+	-	+	-	Sunkist orange soda (3 cans)	12	1.86	0.39	Water 1.06 L/day	12	2.02	0.39
