# Supplementary material for: Effect of citrus-based products on urine profile: A systematic review and meta-analysis
Source: F1000Res. 2017 Mar 6;6:220. [Version 1] doi: 10.12688/f1000research.10976.1 (PMC5428529; doi:10.12688/f1000research.10976.1)
Supplement: Characteristics of studies included for urinary calcium [file f1000research-6-11834-s0003.tgz › 5deeef9b-cde0-4d11-b951-133d2125a787_Dataset_4._Characteristics_of_studies_included_for_urinary_calcium.csv]

Study Author	Year	Type of Study	Risk of Bias Assessment							Intervention	n	Mean/Mean Difference	Standard Deviation	Control	n	Mean/Mean Difference	Standard Deviation
			Random Sequence Generation	Allocation Concealment	Blinding of Participants and Personnel	Blinding of Outcome Assessment	Incomplete Outcome Data	Selective Reporting	Other Bias
Aras et al	2008	Randomized controlled trial	?	?	-	?	?	+	-	Lemon juice (4.2 gr citrate)	10	118.3	86.16	Water 3 L/day	10	185.6	61.63
Goldfarb et al	2001	Controlled before-after study	-	-	-	?	+	+	+	Grapefruit juice	10	104	83	Tap water 240 ml, 3 times a day	10	122	102
Honow et al	2003	Controlled before-after study	-	-	-	?	?	+	+	Orange juice 0.5 L	3	126	22.86	Mineral water	3	149.2	29.79
										Orange juice 1 L	3	144.8	22.25	Mineral water	3	149.2	29.79
										Grapefruit juice 0.5 L	3	143.2	27.02	Mineral water	3	161.6	33.26
										Grapefruit juice 1 L	3	148	27.71	Mineral water	3	161.6	33.26
Odvina	2006	Crossover study	+	?	+	?	-	+	+	Lemonade (2.3 gr citrate)	14	154	58	Distilled water 400 ml	14	159	42
										Orange juice (2.3 gr citrate)	14	146	52	Distilled water 400 ml	14	159	42
Seltzer et al	1996	Controlled before-after study	-	-	-	?	-	+	-	Lemonade	12	92	78	Fluid maintaining 2 L urine	12	131	119
Sumonok et al	2011	Crossover study	+	?	?	+	-	+	-	Sunkist orange soda (3 cans)	12	148	33.61	Water 1.06 L/day	12	129	33.61
Trinchieri et al	2002	Crossover study	?	?	?	?	?	+	+	Grapefruit juice (1.4 gr citrate)	7	160.8	103.2	Water	7	79.2	55.2
