# Supplementary material for: Effect of citrus-based products on urine profile: A systematic review and meta-analysis
Source: F1000Res. 2017 Mar 6;6:220. [Version 1] doi: 10.12688/f1000research.10976.1 (PMC5428529; doi:10.12688/f1000research.10976.1)
Supplement: Characteristics of studies included for urinary oxalate [file f1000research-6-11834-s0004.tgz › 3b80739f-9f0e-4dbd-a8e3-0bb022209df6_Dataset_5._Characteristics_of_studies_included_for_urinary_oxalate.csv]

Study Author	Year	Type of Study	Risk of Bias Assessment							Intervention	n	Mean/Mean Difference	Standard Deviation	Control	n	Mean/Mean Difference	Standard Deviation
			Random Sequence Generation	Allocation Concealment	Blinding of Participants and Personnel	Blinding of Outcome Assessment	Incomplete Outcome Data	Selective Reporting	Other Bias
Aras et al	2008	Randomized controlled trial	?	?	-	?	?	+	-	Lemon juice (4.2 gr citrate)	10	26.45	19.98	Water 3 L/day	10	22.6	12.43
Goldfarb et al	2001	Controlled before-after study	-	-	-	?	+	+	+	Grapefruit juice	10	52	13	Tap water 240 ml, 3 times a day	10	41	9
Honow et al	2003	Controlled before-after study	-	-	-	?	?	+	+	Orange juice 0.5 L	3	15.9	1.25	Mineral water	3	15.5	1.39
										Orange juice 1 L	3	16.21	1.25	Mineral water	3	15.5	1.39
										Grapefruit juice 0.5 L	3	17.74	3.12	Mineral water	3	16.2	2.18
										Grapefruit juice 1 L	3	17	2.94	Mineral water	3	16.2	2.18
Odvina	2006	Crossover study	+	?	+	?	-	+	+	Lemonade (2.3 gr citrate)	14	30	7	Distilled water 400 ml	14	31	10
										Orange juice (2.3 gr citrate)	14	35	6	Distilled water 400 ml	14	31	10
Seltzer et al	1996	Controlled before-after study	-	-	-	?	-	+	-	Lemonade	12	42	12	Fluid maintaining 2 L urine	12	53	33
Sumonok et al	2011	Crossover study	+	?	?	+	-	+	-	Sunkist orange soda (3 cans)	12	30.1	7.17	Water 1.06 L/day	12	31.7	7.17
Trinchieri et al	2002	Crossover study	?	?	?	?	?	+	+	Grapefruit juice (1.4 gr citrate)	7	26.64	4.1	Water	7	29.04	17.52
