# Supplementary material for: Effect of citrus-based products on urine profile: A systematic review and meta-analysis
Source: F1000Res. 2017 Mar 6;6:220. [Version 1] doi: 10.12688/f1000research.10976.1 (PMC5428529; doi:10.12688/f1000research.10976.1)
Supplement: Characteristics of studies included for urinary uric acid [file f1000research-6-11834-s0005.tgz]

Archive with 1 entries (1 files):
- d5a28051-01f6-49e5-a790-b322cf718f34_Dataset_6._Characteristics_of_studies_included_for_urinary_uric_acid_.csv
