# Supplementary material for: Effect of citrus-based products on urine profile: A systematic review and meta-analysis
Source: F1000Res. 2017 Mar 6;6:220. [Version 1] doi: 10.12688/f1000research.10976.1 (PMC5428529; doi:10.12688/f1000research.10976.1)
Supplement: Characteristics of studies included for urinary uric acid [file f1000research-6-11834-s0005.tgz › d5a28051-01f6-49e5-a790-b322cf718f34_Dataset_6._Characteristics_of_studies_included_for_urinary_uric_acid_.csv]

Study Author	Year	Type of Study	Risk of Bias Assessment							Intervention	n	Mean/Mean Difference	Standard Deviation	Control	n	Mean/Mean Difference	Standard Deviation
			Random Sequence Generation	Allocation Concealment	Blinding of Participants and Personnel	Blinding of Outcome Assessment	Incomplete Outcome Data	Selective Reporting	Other Bias
Aras et al	2008	Randomized controlled trial	?	?	-	?	?	+	-	Lemon juice (4.2 gr citrate)	10	311	156.7	Water 3 L/day	10	472.2	194.69
Goldfarb et al	2001	Controlled before-after study	-	-	-	?	+	+	+	Grapefruit juice	10	544	103	Tap water 240 ml, 3 times a day	10	562	123
Honow et al	2003	Controlled before-after study	-	-	-	?	?	+	+	Orange juice 0.5 L	3	548.08	29.12	Mineral water	3	531.27	46.59
										Orange juice 1 L	3	548.08	34.94	Mineral water	3	531.27	46.59
										Grapefruit juice 0.5 L	3	566.58	49.5	Mineral water	3	532.95	32
										Grapefruit juice 1 L	3	522.86	58.23	Mineral water	3	532.95	32
Odvina	2006	Crossover study	+	?	+	?	-	+	+	Lemonade (2.3 gr citrate)	14	523	291	Distilled water 400 ml	14	585	345
										Orange juice (2.3 gr citrate)	14	491	81	Distilled water 400 ml	14	527	123
Seltzer et al	1996	Controlled before-after study	-	-	-	?	-	+	-	Lemonade	12	533	116	Fluid maintaining 2 L urine	12	527	123
Sumonok et al	2011	Crossover study	+	?	?	+	-	+	-	Sunkist orange soda (3 cans)	12	436	128	Water 1.06 L/day	12	420	153
Trinchieri et al	2002	Crossover study	?	?	?	?	?	+	+	Grapefruit juice (1.4 gr citrate)	7	480	192	Water	7	432	144
