# Supplementary material for: Effect of citrus-based products on urine profile: A systematic review and meta-analysis
Source: F1000Res. 2017 Mar 6;6:220. [Version 1] doi: 10.12688/f1000research.10976.1 (PMC5428529; doi:10.12688/f1000research.10976.1)
Supplement: Supplementary file 8 [file f1000research-6-11834-s0007.tgz]

Archive with 1 entries (1 files):
- 9772006b-c7b4-4867-8439-69938217cb47.doc
